# Supplementary material for: Microalgae Harvesting after Tertiary Wastewater Treatment with White-Rot Fungi
Source: J Fungi (Basel). 2022 Nov 21;8(11):1232. doi: 10.3390/jof8111232 (PMC9697617; doi:10.3390/jof8111232)
Supplement: Supplementary file 1 [file jof-08-01232-s001.zip]

Archive with 1 entries (1 files):
- jof-2014031-supplementary.pdf
